# Supplementary material for: Construction of an Integration Vector with a Chimeric Signal Peptide for the Expression of Monoclonal Antibodies in Mammalian Cells
Source: Curr Issues Mol Biol. 2024 Dec 22;46(12):14464–75. doi: 10.3390/cimb46120868 (PMC11674113; doi:10.3390/cimb46120868)
Supplement: Supplementary file 1 [file cimb-46-00868-s001.zip]

Archive with 1 entries (1 files):
- cimb-3365331-supplementary.pdf
